# Supplementary material for: Pseudo-backcrossing design for rapidly pyramiding multiple traits into a preferential rice variety
Source: Rice (N Y). 2015 Feb 5;8:7. doi: 10.1186/s12284-014-0035-0 (PMC4384721; doi:10.1186/s12284-014-0035-0)
Supplement: Supplementary file 4 — Average lesion length in centimeters of pseudo-BC 3 F 3 BILs(PinK + 4)as well as the donor and recurrent parents when challenged with four Thai Xanthomonas oryzae pv. oryzae isolates. [file 12284_2014_35_MOESM4_ESM.xls]

## Sheet: Sheet1
Additional file 4: Average lesion length in centimeters of pseudo-BC3F3BILs(PinK+4)as well as the donor and recurrent parents when challenged with four Thai Xanthomonas oryzae pv. oryzae isolates.
No.	Name	BLB (cm)
		TXO152	TXO85	TXO155	TXO156
1	6C08	0.9+0.4 (R)	0.4±0.4 (R)	1.1±0.3 (R)	1.2±0.4 (R)
2	37C11	1.3±0.4 (R)	0.5±0.5 (R)	1.4±0.5 (R)	1.0±0.3 (R)
3	66B09	0.6±0.3 (R)	0.7±0.5 (R)	0.6±0.6 (R)	0.8±0.4 (R)
4	78A03	0.9±0.5 (R)	0.5±0.1(R)	0.5±0.3 (R)	0.9±0.5 (R)
5	83C02	0.5±0.2 (R)	0.4±0.1(R)	0.6±0.3 (R)	0.7±0.4(R)
6	94D03	0.8±0.4 (R)	0.6±0.2 (R)	1.0±0.4 (R)	1.2±0.4 (R)
7	104A03	1.7±0.8 (R)	1.0±0.3 (R)	1.3±0.5 (R)	1.2±0.5 (R)
8	1E_06	1.2±0.4 (R)	1.0±0.6 (R)	1.2±0.5 (R)	1.5±0.3 (R)
9	5D11	0.7±0.4 (R)	0.4±0.2 (R)	1.1±0.5 (R)	1.3±0.5 (R)
10	16C03	1.2±0.3 (R)	1.6±0.6 (R)	1.4±0.4 (R)	1.3±0.3 (R)
11	19G11	1.3±0.7 (R)	1.0±0.3 (R)	1.6±0.3 (R)	1.6±0.3 (R)
12	20A09	1.2±0.2 (R)	0.9±0.6 (R)	1.2±0.4 (R)	1.3±0.4 (R)
13	30A10	0.5±0.3 (R)	0.5±0.3 (R)	0.5±0.3 (R)	0.6±0.3 (R)
14	33H04	0.7±0.4(R)	0.3±0.2 (R)	0.5+0.2 (R)	0.9± 0.4(R)
15	35A10	0.6±0.4 (R)	0.4±0.3 (R)	0.4±0.2 (R)	1.0±0.3 (R)
16	36C04	1.1±0.3 (R)	1.3±0.4 (R)	1.5±0.6(R)	1.1±0.3 (R)
17	38C02	1.2±0.4(R)	0.8±0.5 (R)	1.8±0.7 (R)	1.1±0.4 (R)
18	46E_05	1.2±0.6 (R)	0.9±0.4 (R)	1.5±0.5(R)	1.3±0.4 (R)
19	46E_06	1.0±0.4 (R)	1.2±0.8 (R)	1.3±0.4 (R)	1.5±0.7 (R)
20	60E_03	0.6±0.3(R)	0.9±0.7 (R)	0.5±0.3 (R)	1.1±0.5 (R)
21	61A01	0.8±0.4(R)	0.5±0.4 (R)	1.1±0.4(R)	1.2±0.7 (R)
22	76D11	0.7±0.3 (R)	0.6±0.4 (R)	1.4±0.7 (R)	1.8+0.8 (R)
23	82H11	1.4±0.7 (R)	0.5±0.3 (R)	1.5±0.7 (R)	2.2±1.5 (R)
24	90A08	0.7±0.5 (R)	0.6±0.4(R)	1.0±0.4 (R)	1.2±0.5 (R)
25	102H03	1.3±0.8 (R)	1.2±0.4 (R)	0.9±0.3 (R)	0.7±0.3 (R)
26	105G03	1.2±0.4 (R)	1.0±0.4(R)	1.6±0.9 (R)	1.1±0.5 (R)
27	117A08	0.6±0.4 (R)	0.7±0.4 (R)	0.7±0.3(R)	1.4±0.8(R)
28	PinK3	11.3±3.5(S)	5.5±3.0(MR)	12.3±2.6 (S)	13.5±2.6(S)
29	Xa497	0.7+0.4(R)	0.5±0.3(R)	0.4±0.2(R)	0.5±0.2(R)
30	CholSub	nd	nd	nd	nd
31	RBPiQ	14.7±1.4(S)	10.8±1.0(S)	nd	17.9±3.4(S)
32	Bph162	14.7±3.5(S)	18.2±2.0(S)	18.0±3.1(S)	16.3±3.6(S)
